# Supplementary material for: RNA Interference Screen Identifies Abl Kinase and PDGFR Signaling in Chlamydia trachomatis Entry
Source: PLoS Pathog. 2008 Mar 7;4(3):e1000021. doi: 10.1371/journal.ppat.1000021 (PMC2267011; doi:10.1371/journal.ppat.1000021)
Supplement: Table S1 — Genes identified in RNAi screen. Genes were organized according to phenotypes as observed by immunofluorescence microscopy. Gene function was as described in Flybase, information hyperlinked over proteins (iHOP), or by gene homologies. Human gene homology was determined by iHOP. (0.04 MB XLS) [file ppat.1000021.s001.xls]

## Sheet: testDW.txt
Table S1. Genes Identified in RNAi Screen.
CG	Name	Functional Category	Phenotype	Human Homolog
1512	Cul-2	Cell Cycle	down	CUL2
7838	Bub1	Cell Cycle	down	BUB1
11886	Stem-loop binding protein (Slbp)	Cell Cycle	up	SLBP
3060	Morula (Mr)	Cell Cycle	up	ANAPC2
3068	Aurora (Aur)	Cell Cycle?	up	AURKA
13345	RacGAP50C	Cytoskeleton	down	RACGAP1
4254	Twinstar (Tsr)	Cytoskeleton	down	CFL1
2248	Rac1	Cytoskeleton	down	RAC
4173	Septin-2 (Sep2)	Cytoskeleton	down	SEPT6
3937	Cheerio (Cher)	Cytoskeleton	down	FLNA
2184	Myosin light chain 2 (Mlc2)	Cytoskeleton	down	MLC-2
3637	Cortactin	Cytoskeleton	down	CTTN
4636	SCAR	Cytoskeleton	down	WAVE
4843	Tropomyosin2 (Tm2)	Cytoskeleton	down	TPM2
7478	Actin 79B (Act79B)	Cytoskeleton	down	ACTG2
7831	Non-claret disjunctional (Ncd)	Cytoskeleton	down	KIFC1
12342	CG12342	Cytoskeleton	down	ANKRD6
15015	Cip4	Cytoskeleton	down	FNBP1L
9749	Abi	Cytoskeleton	down	ABI1
4032	Abl Kinase	Cytoskeleton	down	ABL
4636	SCAR/WAVE	Cytoskeleton	down	WAVE
8649	Fimbrin	Cytoskeleton	down	PLS3
4532	POD1/Coronin	Cytoskeleton	down	CORO1B
18582	Mushroom bodies tiny	Cytoskeleton	down	PAK7
4931	Sra-1	Cytoskeleton	down	CYFIP2
4944	Ciboulot	Cytoskeleton	down	TMSB10
14622	Formin/Dia-like	Cytoskeleton	down	FMN1
10083	Drebrin-like	Cytoskeleton	down	DBN1
6831	Talin	Cytoskeleton	down	TLN2
7893	Vav	Cytoskeleton	down	VAV
4353	Hemipterous	Cytoskeleton	down	MAP2K7
1399	Dcarmil	Cytoskeleton	down	LRRC16
11949	Coracle	Cytoskeleton	down	EPB41?
8203	Cdk5	Cytoskeleton	down	CDK5
3299	Vinculin	Cytoskeleton	down	VCL
1520	WASP	Cytoskeleton	down	N-WASP
5837	Kette	Cytoskeleton	down	NAP1
4843	Tropomyosin 2	Cytoskeleton	down	TPM2
7438	Myo31D	Cytoskeleton	down	MYO1D
2092	Scraps	Cytoskeleton	down	ANLN
2049	Protein kinase N	Cytoskeleton	down	PKN2
2671	Lethal (2) giant larvae	Cytoskeleton	down	LLGL1
1848	Lim kinase	Cytoskeleton	down	LIM1
10379	Myoblast city	Cytoskeleton	down	DOCK180
1141	Villin-like	Cytoskeleton	down	SVIL
18214	Trio	Cytoskeleton	down	TRIO
9774	DROK	Cytoskeleton	down	ROCK1
6433	Quail	Cytoskeleton	down	VILLIN
15112	Enabled	Cytoskeleton	down	ENAH
2248	Rac1	Cytoskeleton	down	RAC
5061	Capulet	Cytoskeleton	down	CAP2?
1536	Fascin	Cytoskeleton	down	FSCN1
3727	Nck (Dreadlocks)	Cytoskeleton	down	NCK1
5701	Rho BTB	Cytoskeleton	down	RHOBTB1
5695	Myosin VI	Cytoskeleton	down	MYO6
7210	Kelch	Cytoskeleton	down	KLHL2
1768	Diaphanous	Cytoskeleton	down	DIAPH2
2136	Myo 10A	Cytoskeleton	down	MYO15A
3722	E-cadherin	Cytoskeleton	down	CDH1
6873	ADF/Cofilin-like	Cytoskeleton	down	CFL1
9553	Profilin	Cytoskeleton	down	PFN1
6157	DAH	Cytoskeleton	down	DTNB
10295	Pak kinase	Cytoskeleton	down	PAK1
5972	Arp2/3 Complex (p20 subunit)	Cytoskeleton	down	ARPC4
3637	Cortactin	Cytoskeleton	down	CTTN
4376	alpha-actinin	Cytoskeleton	down	ACTN1
1424	Misato (Mst)	Cytoskeleton	up	MSTO1
4193	Deadhead (Dhd)	Electron Transport	down	TXN
32089	Vha16-2	Electron Transport	down	ATP6VOC
12602	CG12602	Electron Transport	down	ATP6V0A1
8310	CG8310	Electron Transport	down	ATP6V1D
3972	Cytochrome P450-4g1 (Cyp4g1)	Electron Transport	down	CYP4V2
12140	CG12140	Electron Transport	down	ETFDH
2857	CG2857	Electron Transport	down	SLC25A19
1746	CG1746	Electron Transport	down	ATP5G3
2060	Cytochrome p450-4e2 (Cyp4e2)	Electron Transport	down	CYP4V2
8345	Cytochrom P450 (Cyp6w1)	Electron Transport	up	CYP3A4
4451	Heparan sulfate 6-O-sulfotranferase (Hs6st)	Heparan Sulfate Metabolism	down	HS6ST1
10234	Hs2st	Heparan Sulfate Metabolism	down	HS2ST1
6725	Sulfated	Heparan Sulfate Metabolism	up	SULF1
4451	Hs6st	Heparan Sulfate Metabolism	down	HS6ST1
10497	Syndecan	Heparan Sulfate-Related	down	SDC
8339	Sulfateless	Heparan Sulfate-Related	down	NDST2
10117	Tout-velu	Heparan Sulfate-Related	down	EXT1
15110	Brother of tout-velu	Heparan Sulfate-Related	down	EXTL3
4974	Dally	Heparan Sulfate-Related	down	GPC
7981	Trol	Heparan Sulfate-Related	down	HSPG2
9116	Lysozyme P (LysP)	Immune Defense	down	LYG1
10178	CG10178	Immune Defense	up	UGT2A3
1804	Kek6	Immune Defense	down	MEGF5
2078	Myd88	Immune Defense	down	MYD88
4199	CG4199	Immune Defense	down	AIFL
1780	Imaginal disc growth factor4 (Idgf4)	Immune Defense	down	CHIT1
4915	CG4915	Immune Defense	down	MMD
13887	CG13887	Immune Defense	down	BCAP31
3829	CG3829	Immune Defense	down	CLA1
2727	Emp1	Immune Defense	down	EMP1
4459	CG4459	Ion Transport	up	SLC22A3
2287	Hyperkinetic (Hk)	Ion Transport	down	KCNAB1
13223	CG13223	Ion Transport	down	SLC24A6
13248	CG13248	Ion Transport	down	SLC7A4
1090	CG1090	Ion Transport	down	SLC24A3
2759	White (W)	Ion Transport	down	ABCG4
4357	Ncc69	Ion Transport	down	SLC12A2
31090	CG31090	Ion Transport	down	SLC5A5
9287	CG9287	Lipid Metabolism	down	CES3
4162	Lace	Lipid Metabolism	down	SPT
3763	Fat body protein (Fbp2)	Lipid Metabolism	down	HPGD
12389	Farnesyl pyrophosphate synthase (Fpps)	Lipid Metabolism	down	FDPS
8507	CG8507	Lipid Metabolism	down	LRPAP1
1131	Alpha Esterase-10 (alpha Est10)	Lipid Metabolism	down	CES2
18419	CG18419	Lipid Metabolism	down	ATP10A
11029	CG11029	Lipid Metabolism	down	PLB1
1882	CG1882	Lipid Metabolism	down	ABHD4
14741	CG14741	Lipid Metabolism	down	ATP8B2
8709	CG8709	Lipid Metabolism	up	LPIN2
1333	Ero1L	Protein Transport	down	ERO1L
3326	CG3326	Protein Transport	down	FIGNL1
4545	Serotonin transporter (SerT)	Protein Transport	down	SLC6A4
5395	No mitochondrial derivative (Nmd)	Protein Transport	down	ATAD1
4663	CG4663	Protein Transport	down	PEX13
1824	CG1824	Protein Transport	down	ABCB8
10920	CG10920	Protein Transport	down	PLB1
2331	TER94	Protein Transport	down	VCP
1158	Tim17b1	Protein Transport	down	TIMM17B
1703	CG1703	Protein Transport	up	ABCF1
1740	Ntf-2	Protein Transport	up	NUTF2
2048	Discs overgrown (Dco)	Signal Transduction	down	CSNK1E
1587	Crk	Signal Transduction	down	CRK
2972	CG2972	Signal Transduction	down	NOB1
32944	CG32944	Signal Transduction	down	STK32C
32666	CG32666	Signal Transduction	down	STK17A
9918	CG9918	Signal Transduction	down	NMUR1
3856	Octopamine receptor in mushroom bodies (Oamb)	Signal Transduction	down	ADRA1A
8784	CG8784	Signal Transduction	down	NMUR2
2224	CG2224	Signal Transduction	down	STAMBP
1455	Calcineurin A1 (CanA1)	Signal Transduction	down	PPP3CA
2210	Abnormal wing discs (Awd)	Signal Transduction	down	NME1-NME2
3048	TNFalpha-receptor-associated factor 1 (Traf1)	Signal Transduction	down	TRAF4
8222	PDGF-and VEGF-receptor related (Pvr)	Signal Transduction	down	PDGFR/VEGFR
8243	CG8243	Signal Transduction	down	SMAP1L
11804	Ced-6	Signal Transduction	down	CED-6
2086	Draper (Drpr)	Signal Transduction	down	MEGF11
2256	CG2256	Signal Transduction	down	EFCAB1
3039	Optic ganglion reduced (Ogre)	Signal Transduction	down
10641	CG10641	Signal Transduction	down	EFHD1
1973	CG1973	Signal Transduction	down	SCYL1
1776	CG1776	Signal Transduction	down	MLCK
4032	Abl tyrosine kinase (Abl)	Signal Transduction	down	ABL1/2
32683	CG32683	Signal Transduction	down	ARRB1
4313	CG4313	Signal Transduction	down
1225	Rho guanyl-nucleotide exchange factor (RhoGEF3)	Signal Transduction	down	ARHGEF9
1921	Sprouty (Sty)	Signal Transduction	down	SPRY2
3983	CG3983	Signal Transduction	down	GNL3L
10763	Gbeta5	Signal Transduction	down	GNB5
6703	Calcium/calmodulin-dependent protein kinase (Caki)	Signal Transduction	down	CASK
16766	CG16766	Signal Transduction	down	ADRB3
31107	5PtaseI	Signal Transduction	down
2061	CG2061	Signal Transduction	down	LANCL3
3889	COP9 complex homolog subunit (CSN1b)	Signal Transduction	down	GPS1
4117	Magi	Signal Transduction	down	MAGI-1B
2944	Gustavus (Gus)	Signal Transduction	down	SPSB1
2028	Casein kinase I alpha (CkI alpha)	Signal Transduction	down	CSNK1A1
2905	Nipped-A	Signal Transduction	down	TRRAP
6857	CCK-like receptor at 17D1 (CCKLR-17D1)	Signal Transduction	down	CCKBR
4258	Dribble (Dbe)	Signal Transduction	up	HRB2
17309	C-terminal Src kinase (Csk)	Signal Transduction	up	CSK
11212	Ptc-related (Ptr)	Signal Transduction	up	PTCHD3
32484	Sphingosine kinase 2 (SK2)	Signal Transduction	up	SPHK2
10376	CG10376	Signal Transduction	up	PPM1E
1765	Ecdysone Receptor (EcR)	Transcription Regulation	down	NR1H3
2252	Femal sterile (1) homeotic (Fs(1)h)	Transcription Regulation	down	BRD3
2956	Twist (Twi)	Transcription Regulation	down	TWIST2
3827	Scute (Sc)	Transcription Regulation	down	ASCL4
1464	Eyeless (Ey)	Transcription Regulation	down	PAX6
4817	Structure specific recognition protein (Ssrp)	Transcription Regulation	up	SSRP1
18023	Ecdysone-induced protein 78C (Eip78C)	Transcription Regulation	up	NR1D1
12175	Toothrin (TTH)	Transcription Regulation	up	DPF3
4866	CG4866	Translation	down	IMP3
4659	Signal recognition particle protein 54k (Srp54k)	Translation	down	SRP54
4912	eEF1-d	Translation	down	EEF1D
10881	CG10881	Translation	down	EIF3S4
9841	EfSec	Translation	down	EEFSEC
9769	CG9769	Translation	up	EIF3S5
9805	eIF3-S10	Translation	up	EIF3S10
10161	Eukaryotic initiation factor 3 p66 subunit (eIF-3p66)	Translation	up	EIF3S7
3806	EIF2B epsilon	Translation	up	EIF2B5
8053	Eukaryotic initiation factor 1A (eIF-1A)	Translation	up	EIF1AX
17737	CG17737	Translation	up	EIF1
4153	Euk initiation factor2-beta (EIF-2b)	Translation	up	EIF2S2
11828	CG11828	Unknown	down	P4HA1
8455	CG8455	Unknown	down	MPPE1
3792	CG3792	Unknown	down	MPDU1
2162	CG2162	Unknown	down	C10orf28
2469	CG2469	Unknown	down	SH2BP1
4083	Mo25	Unknown	down	CAB39L
3585	CG3585	Unknown	down	DMXL2
18135	CG18135	Unknown	down
13978	CG13987	Unknown	down
14145	CG14145	Unknown	down	BLOC1S2
3125	CG3125	Unknown	down	NUDCD3
3231	CG3231	Unknown	down	RBBP6
30079	CG30079	Unknown	up	TRPM3
1515	CG1515	Unknown	up	YKT6
14351	CG14351	Unknown	up	LGR5
12113	CG12113	Unknown	up	INTS4
15630	CG15630	Unknown	up	NCAM1
31345	CG31345	Unknown	up	CAPSL
11847	CG11847	Unknown	down	SDCCAG1
1093	Pollux (Plx)	Vesicle Transport	down	AS160 (Rab GAP)
3320	Rab 1 (Rab1)	Vesicle Transport	down	RAB1A
3885	Exocyst complex component Sec3	Vesicle Transport	down	EXOC1
4108	Chmp1	Vesicle Transport	down	CHMP1A
5559	CG5559	Vesicle Transport	down	SYT3
7578	CG7578	Vesicle Transport	down	ARFGEF1
8024	Rab-related protein 1 (Rab-RP1)	Vesicle Transport	down	RAB32
12230	Carnation (Car)	Vesicle Transport	down	VPS33A
30498	Boca	Vesicle Transport	down	MESDC2
1528	gamma coatomer protein (g-COP)	Vesicle Transport	down	COPG
4212	Rab-protein 14 (Rab14)	Vesicle Transport	down	RAB14
8487	Gartenzwerg (garz)	Vesicle Transport	down	GBF1
10808	Synaptogyrin	Vesicle Transport	down	SYNGR1
8287	Rab8	Vesicle Transport	down	RAB8A
4552	CG4552	Vesicle Transport	down	TBC1D23
7324	CG7324	Vesicle Transport	down	TBC1D9
12156	Rab39	Vesicle Transport	up	RAB39B
